# Supplementary material for: Development and Validation of a Photographic Method to Use for Dietary Assessment in School Settings
Source: PLoS One. 2016 Oct 6;11(10):e0163970. doi: 10.1371/journal.pone.0163970 (PMC5053534; doi:10.1371/journal.pone.0163970)
Supplement: S1 File — Raw data (xlsx). (XLSX) [file pone.0163970.s002.xlsx]

## Sheet: Iceland_rawdata_validation
ID	servingorleftover	M1FishballsR1	M1FishballsR2	M1FishballsR3	M1FishballsR4	M1FishballsRefgram	M1CucumberR1	M1CucumberR2	M1CucumberR3	M1CucumberR4	M1CucumberRefgram	M1SaladR1	M1SaladR2	M1SaladR3	M1SaladR4	M1SaladRefgram	M1PotatoR1	M1PotatoR2	M1PotatoR3	M1PotatoR4	M1PotatoRefgram	M1MelonR1	M1MelonR2	M1MelonR3	M1MelonR4	M1MelonRefgram	M1PepperR1	M1PepperR2	M1PepperR3	M1PepperR4	M1PepperRefgram	M1TomatoR1	M1TomatoR2	M1TomatoR3	M1TomatoR4	M1TomatoRefgram	M2OrangeR1	M2OrangeR2	M2OrangeR3	M2OrangeR4	M2OrangeRefgram	M2FishR1	M2FishR2	M2FishR3	M2FishR4	M2FishRefgram	M2CarrotR1	M2CarrotR2	M2CarrotR3
101	1	110	110	115	110	103	10	8	15	10	23	30	15	20	20	15	70	70	75	80	90	60	60	65	70	65	20	20	15	20	21	15	15	15	20	22	0	0	0	0	0	100	100	100	100	88	0	0	0
102	1	110	110	110	110	79	0	0	0	0	0	0	0	0	0	0	60	70	65	65	57	50	50	55	65	61	0	0	0	0	0	0	0	0	0	0	0	0	0	0	0	100	100	100	115	59	0	0	0
103	1	110	110	115	110	97	35	30	40	45	49	10	10	20	20	15	60	60	70	65	64	60	50	60	70	67	15	15	20	20	21	0	0	0	0	0	65	70	70	70	53	115	100	115	115	129	0	0	0
104	1	110	110	120	110	99	25	25	25	35	27	0	0	0	0	0	60	70	70	70	71	60	60	60	70	34	35	25	40	40	42	0	0	0	0	0	65	70	70	70	53	115	105	130	150	114	0	0	0
105	1	110	110	120	110	98	0	0	0	0	0	15	20	10	15	11	50	70	75	65	49	60	60	70	70	71	0	0	0	0	0	0	0	0	0	0	70	70	65	0	53	80	110	115	115	97	20	55	50
106	1	110	110	120	130	115	15	15	20	20	19	2	0	0	0	0	60	60	70	65	59	60	60	60	60	72	0	0	0	0	0	15	15	15	10	19	60	70	65	70	53	115	90	130	115	132	40	55	50
107	1	110	110	120	110	83	20	20	20	30	20	20	20	15	20	20	50	55	70	65	68	60	60	50	100	56	15	10	15	0	17	15	15	20	10	20	65	60	70	70	53	100	85	80	60	156	0	0	0
108	1	110	110	120	120	99	15	25	15	0	20	10	15	10	10	12	50	70	80	70	80	50	45	50	0	45	10	10	15	15	17	0	0	0	15	0	65	60	70	70	53	115	100	100	60	121	0	0	0
109	1	110	110	110	120	103	45	25	45	60	49	15	15	10	10	15	50	70	70	70	68	50	55	50	70	49	0	0	0	0	0	0	0	0	0	0	65	60	70	70	53	115	115	125	115	127	0	0	0
110	1	110	110	115	120	114	30	25	30	35	27	25	27	25	50	25	60	70	70	65	75	50	55	50	60	54	20	20	25	20	30	0	0	0	0	0
201	1	110	110	110	110	117	25	25	25	0	23	0	0	0	0	0	50	65	65	65	51	60	60	65	80	68	0	0	0	0	0	0	0	0	0	0	0	0	0	0	0	90	100	110	115	107	0	0	0
202	1	110	110	115	110	101	20	25	25	30	35	10	30	20	40	20	70	70	75	70	88	60	60	60	70	58	5	6	10	10	9	0	0	0	0	0	65	65	70	70	53	110	110	125	130	150	40	50	45
203	1	110	110	130	120	131	30	25	30	45	49	25	30	30	55	26	60	60	75	70	68	50	55	55	70	52	0	0	0	0	0	30	25	25	40	35	0	0	0	0	0	100	95	95	70	87	0	0	0
204	1	110	110	115	110	112	15	13	20	40	26	15	25	20	40	27	60	60	70	70	61	50	50	60	70	57	10	18	10	10	13	15	20	20	40	27	0	0	0	0	0	115	100	115	115	138	30	40	40
205	1	110	110	120	110	90	20	15	20	45	18	25	25	20	10	19	60	60	70	65	66	60	60	65	70	65	10	10	15	15	17	15	20	15	20	24	65	60	65	70	53	115	110	125	15	120	30	60	40
206	1	110	110	110	110	96	30	25	40	45	46	10	10	10	40	7	70	70	80	80	89	50	55	60	60	50	10	10	15	15	15	15	20	15	20	17	0	0	0	0	0	115	110	125	115	108	60	60	60
207	1	110	110	120	120	126	10	15	15	15	15	25	30	25	20	19	70	70	75	70	68	50	60	55	60	48	0	0	0	0	0	0	0	0	0	0	65	65	65	70	53	100	110	125	120	100	30	30	50
208	1	110	100	115	110	86	0	0	0	0	0	25	30	25	40	24	0	0	0	0	0	50	50	50	50	53	10	18	15	15	10	10	0	15	20	14	0	0	0	0	0	120	115	160	170	208.5	30	35	65
209	1	110	110	115	120	94	10	10	20	15	17	20	30	20	40	23	50	55	70	65	46	60	60	75	70	65	5	10	10	10	13	20	20	20	0	26
101b	2	0	0	0	0	0	0	0	0	0	0	0	0	0	0	0	0	0	0	0	0	0	0	0	0	17	0	0	0	0	0	0	0	0	0	0	0	0	0	0	0	0	0	0	0	0	0	0	0
102b	2	110	110	110	110	96	0	0	0	0	0	0	0	0	0	0	5	0	0	0	0	30	40	45	50	17	0	0	0	0	0	0	0	0	0	0	0	0	0	0	0	10	5	5	30	18	0	0	0
103b	2	50	30	60	55	52	20	10	25	25	18	15	15	10	15	18	60	60	70	65	78	20	5	15	50	21	5	5	10	5	7	0	0	0	0	0	15	15	10	30	0	0	0	0	0	0	0	0	0
104b	2	60	50	70	50	57	2	0	5	5	3	0	0	0	0	0	50	70	70	70	65	30	35	25	35	17	0	0	0	0	0	0	0	0	0	0	15	10	10	30	0	100	100	135	110	126	0	0	0
105b	2	0	0	0	0	0	0	0	0	0	0	10	10	5	0	4	5	5	5	5	4	30	10	40	45	45	0	0	0	0	0	0	0	0	0	0	20	15	15	35	0	30	20	40	35	30	40	55	50
106b	2	90	95	100	100	74	0	0	0	0	0	0	0	0	0	0	40	60	65	65	49	5	1	5	10	3	0	0	0	0	0	0	0	0	0	0	15	5	10	30	0	80	30	50	100	78	5	10	10
107b	2	0	0	0	0	0	0	0	0	0	0	0	0	0	0	0	0	0	0	0	0	0	0	0	0	17	0	0	0	0	0	0	0	0	0	0	15	5	15	35	0	0	0	0	0	0	0	0	0
108b	2	0	0	0		0	0	0	0		0	0	0	0		0	0	0	0		0	25	5	20		25	0	0	0		0	0	0	0		0	15	5	10	30	0	120	55	110	115	85	0	0	0
109b	2	40	30	55	50	47	0	0	0	0	0	20	20	10	0	20	40	70	70	65	55	20	5	20	70	18	0	0	0	0	0	0	0	0	0	0	20		15	40		100		105	115	108	0		0
110b	2	0	0	0	0	0	0	0	0	0	0	0	0	0	0	0	0	0	0	0	0	0	0	0	0	17	0	0	0	0	0	0	0	0	0	0
201b	2	70	30	50	55	48	0	0	0	0	0	0	0	0	0	0	30	45	60	30	54	30	30	35	80	56	0	0	0	0	0	0	0	0	0	0	0	0	0	0	0	0	0	0	0	0	0	0	0
202b	2	90	100	85	95	100	0	0	0	0	0	5	5	5	15	10	70	70	65	65	54	20	5	15	20	17	0	0	0	0	0	0	0	0	0	0	15	5	15	30	0	10	10	15	10	21	25	40	40
203b	2	0	0	0	0	0	10	10	15	15	16	5	10	5	20	15	40	60	40	60	50	20	10	25	20	20	10	6	15	10	12	0	0	0	0	0	0	0	0	0	0	0	0	0	0	0	0	0	0
204b	2	0	0	0	0	0	0	0	0	0	0	0	0	0	0	0	0	0	0	0	0	15	5	15	15	15	0	0	0	0	0	0	0	0	0	0	0	0	0	0	0	5	0	5	5	13	10	20	15
205b	2	0	0	0	0	0	0	0	0	0	0	0	0	0	0	0	0	0	0	0	0	0	0	0	0	0	0	0	0	0	0	0	0	0	0	0	50	20	50	55	0	0	0	0	0	0	0	0	0
206b	2	80	55	65	65	60	20	25	25	35	46	0	0	0	0	0	0	0	0	0	0	15	5	15	20	15	20	20	30	25	23	25	40	25	40	35	0	0	0	0	0	40	30	25	100	69	30	25	55
207b	2	100	60	95	60	76	5	10	10	15	6	10	15	20	20	15	10	10	5	20	9	30	50	40	50	55	2	0	0	5	0	0	0	0	0	0	20	10	15	35	0	30	15	20	30	24	40	30	50
208b	2	80	60	110	65	67	0	0	0	0	0	5	5	5	5	2	0	0	0	0	0	15	5	10	10	13	0	0	0	0	0	0	0	0	0	0	0	0	0	30	0	5	0	0	0	0	30	35	65
209b	2	0	0	0	0	0	3	8	5	5	6	10	18	10	20	22	25	50	20	30	28	15	5	15	10	15	2	2	5	5	3	0	0	0	0	0
[truncated: 92 more columns]
